# Supplementary material for: Energy Sprawl or Energy Efficiency: Climate Policy Impacts on Natural Habitat for the United States of America
Source: PLoS One. 2009 Aug 26;4(8):e6802. doi: 10.1371/journal.pone.0006802 (PMC2728545; doi:10.1371/journal.pone.0006802)
Supplement: Supplementary Data S1 — Detailed data on total U.S. area impacted (km2) by each energy sector (0.02 MB XLS) [file pone.0006802.s005.xls]

## Sheet: Sheet1
			Minimum impact (km2)				Maximum impact (km2)
Category	Sector	Reference Case Scenario	Core Scenario	Few Options Scenario	CCS Scenario		Reference Case Scenario	Core Scenario	Few Options Scenario	CCS Scenario
Biofuels	Domestic-ethanol from corn	83536.1	85258.2	94281.2	83997.1		97855	99872.3	110442	98395
	Domestic-ethanol from cellulose	15480.3	17988.2	36885.7	16135.2		94579.3	109902	225358	98580.5
	Domestic-ethanol from other feedstocks	499.806	1863.48	2060.69	1233.67		745.756	2780.48	3074.74	1840.75
	Domestic-biodiesel	27359.2	34414.1	52670	31817.5		34717.2	43669.5	66835	40374.5
	Domestic-liquids from biomass	13975	14434.2	9785.56	14501.7		19351.4	19987.2	13550.2	20080.7
	International-ethanol	5645.44	0	0	905.308		8423.51	0	0	1350.8
	International-biodiesel	0	0	0	0		0	0	0	0
Oil	US Lower 48 Onshore	10367.5	10386.2	10208.9	10393.1		59380.2	59487.6	58472.2	59526.8
	US Lower 48 Offshore	128.426	119.333	137.293	120.723		733.864	681.904	784.53	689.848
	Alaska	0	0	0	0		0	0	0	0
	US production for export	75.2562	72.2708	77.6197	72.7658		431.034	413.935	444.571	416.77
Natural Gas	Domestic-onshore	12299.3	8879.99	16797.3	9515.78		71543	51653.6	97707.4	55351.9
	Domestic-offshore	96.3163	73.3918	126.473	77.6545		560.258	426.909	735.676	451.705
Coal	Domestic	26452.6	18862.2	12010.6	24357		180885	128982	82129.4	166555
	International	1223.2	931.999	621.579	1223.94		8364.37	6373.1	4250.42	8369.43
Nuclear	Domestic	620.17	1529.38	620.067	776.754		921.009	2341.09	920.843	1164.8
Hydropower	Domestic	37.4409	131.457	417.673	59.5205		213.725	750.402	2384.22	339.763
Biomass	Domestic	10138.5	59174.7	10138.2	11169.7		15309.2	89354.9	15308.8	16866.4
Geothermal	Domestic	14.1464	34.7544	59.1211	2.84703		195.123	479.372	815.463	39.2694
Solar Thermal	Domestic	11.8751	11.8751	350.897	3.65188		23.7502	23.7502	701.795	7.30377
Solar Photovoltaic	Domestic	18.6738	18.6738	18.6738	2.71949		46.6845	46.6845	46.6845	6.79872
End-use Solar PV	Domestic	0	0	0	0		0	0	0	0
Wind	Domestic	5713.91	14118.1	44518.5	3049.96		6956.87	17189.2	54202.8	3713.43
Offshore Wind	Domestic	0	0	15635.7	0		0	0	19036.9	0
End-use Wind	Domestic	0	0	0	0		0	0	0	0
CCS Intrastructure	Domestic	0	22.4127	0	73.1158		0	128.235	0	418.333
Energy efficiency gains	Domestic	0	0	0	0		0	0	0	0
Total	Domestic	206653	267247	306596	207210		583457	627330	751771	563951
	International	7040.22	1077.66	825.672	2279.67		17779.2	7213.94	5430.66	10588.7
