# Supplementary material for: Energy Sprawl or Energy Efficiency: Climate Policy Impacts on Natural Habitat for the United States of America
Source: PLoS One. 2009 Aug 26;4(8):e6802. doi: 10.1371/journal.pone.0006802 (PMC2728545; doi:10.1371/journal.pone.0006802)
Supplement: Supplementary Data S2 — Detailed data on the area (km2) of U.S. habitat types affected by each energy sector (0.04 MB XLS) [file pone.0006802.s006.xls]

## Sheet: DomesticEffects
						Biofuels from other biomass												Biomass burning for electricity											Carbon capture and storage											Coal
		Minimum impact (km2)					Maximum impact (km2)							Minimum impact (km2)					Maximum impact (km2)						Minimum impact (km2)					Maximum impact (km2)						Minimum impact (km2)					Maximum impact (km2)							Minimum impact (km2)
Name		Reference Case Scenario	Core Scenario	Few Options Scenario	CCS Scenario		Reference Case Scenario	Core Scenario	Few Options Scenario	CCS Scenario		Name		Reference Case Scenario	Core Scenario	Few Options Scenario	CCS Scenario		Reference Case Scenario	Core Scenario	Few Options Scenario	CCS Scenario		Name	Reference Case Scenario	Core Scenario	Few Options Scenario	CCS Scenario		Reference Case Scenario	Core Scenario	Few Options Scenario	CCS Scenario		Name	Reference Case Scenario	Core Scenario	Few Options Scenario	CCS Scenario		Reference Case Scenario	Core Scenario	Few Options Scenario	CCS Scenario		Name		Reference Case Scenario	Core Scenario
Temperate Broadleaf and Mixed Forests		5533.02	5714.82	3874.32	5741.53		7661.65	7913.39	5364.83	7950.38		Temperate Broadleaf and Mixed Forests		4014.04	23428.6	4013.93	4422.32		6061.27	35377.6	6061.11	6677.79		Temperate Broadleaf and Mixed Forests	0	9.27857	0	30.269		0	53.0875	0	173.184		Temperate Broadleaf and Mixed Forests	10296.5	7342.02	4675.05	9480.82		70408.5	50205.4	31968.4	64830.7		Temperate Broadleaf and Mixed Forests		8281	9622.56
Temperate Conifer Forests		2595.28	2680.56	1817.26	2693.09		3593.72	3711.8	2516.39	3729.15		Temperate Conifer Forests		1882.8	10989.3	1882.75	2074.31		2843.06	16594	2842.98	3132.24		Temperate Conifer Forests	0	3.16434	0	10.3228		0	18.1048	0	59.0624		Temperate Conifer Forests	4935.89	3519.58	2241.1	4544.87		33752.1	24067.3	15324.9	31078.3		Temperate Conifer Forests		3084.54	3584.25
Tundra		0.13782	0.142348	0.096504	0.143014		0.190841	0.197111	0.13363	0.198033		Tundra		0.0999841	0.583574	0.0999814	0.110154		0.150978	0.881207	0.150974	0.166334		Tundra	0	0	0	0		0	0	0	0		Tundra	0	0	0	0		0	0	0	0		Tundra		0	0
Boreal Forests/Taiga		3.31344	3.42231	2.32013	3.43831		4.58817	4.73892	3.21272	4.76107		Boreal Forests/Taiga		2.4038	14.0302	2.40374	2.6483		3.62978	21.1858	3.62969	3.99898		Boreal Forests/Taiga	0	0.0677629	0	0.221059		0	0.387707	0	1.2648		Boreal Forests/Taiga	93.8152	66.8958	42.596	86.3831		641.517	457.44	291.276	590.696		Boreal Forests/Taiga		0	0
Tropical and Subtropical Grasslands, Savannas and Shrublands		80.9788	83.6395	56.7028	84.0305		112.132	115.817	78.5172	116.358		Tropical and Subtropical Grasslands, Savannas and Shrublands		58.7476	342.89	58.746	64.7231		88.71	517.77	88.7076	97.7331		Tropical and Subtropical Grasslands, Savannas and Shrublands	0	0.772326	0	2.51952		0	4.41888	0	14.4155		Tropical and Subtropical Grasslands, Savannas and Shrublands	1303.59	929.537	591.885	1200.32		8914.08	6356.26	4047.37	8207.9		Tropical and Subtropical Grasslands, Savannas and Shrublands		220.732	256.492
Temperate Grasslands, Savannas and Shrublands		5182.59	5352.87	3628.95	5377.9		7176.41	7412.2	5025.05	7446.85		Temperate Grasslands, Savannas and Shrublands		3759.81	21944.8	3759.71	4142.24		5677.39	33137	5677.23	6254.85		Temperate Grasslands, Savannas and Shrublands	0	7.02868	0	22.9293		0	40.2147	0	131.19		Temperate Grasslands, Savannas and Shrublands	7508.22	5353.8	3409.05	6913.41		51341.9	36609.8	23311.4	47274.6		Temperate Grasslands, Savannas and Shrublands		3877.12	4505.23
Deserts and Xeric Shrublands		354.654	366.307	248.335	368.019		491.094	507.23	343.873	509.601		Deserts and Xeric Shrublands		257.291	1501.72	257.284	283.461		388.514	2267.62	388.503	428.031		Deserts and Xeric Shrublands	0	1.24714	0	4.06849		0	7.13556	0	23.2779		Deserts and Xeric Shrublands	2309.71	1646.96	1048.71	2126.74		15794	11262.1	7171.15	14542.8		Deserts and Xeric Shrublands		16.9538	19.7003
Mediterranean Forests, Woodlands and Scrub		169.927	175.51	118.986	176.331		235.3	243.031	164.761	244.167		Mediterranean Forests, Woodlands and Scrub		123.277	719.525	123.273	135.816		186.15	1086.5	186.145	205.084		Mediterranean Forests, Woodlands and Scrub	0	0.815737	0	2.66114		0	4.66726	0	15.2257		Mediterranean Forests, Woodlands and Scrub	4.81591	3.43403	2.18663	4.43439		32.9317	23.4822	14.9524	30.3228		Mediterranean Forests, Woodlands and Scrub		0	0
Tropical and Subtropical Dry Broadleaf Forests		5.26914	5.44227	3.68955	5.46771		7.29625	7.53598	5.10897	7.57121		Tropical and Subtropical Dry Broadleaf Forests		3.8226	22.3112	3.8225	4.21141		5.7722	33.6904	5.77204	6.35931		Tropical and Subtropical Dry Broadleaf Forests	0	0	0	0		0	0	0	0		Tropical and Subtropical Dry Broadleaf Forests	0	0	0	0		0	0	0	0		Tropical and Subtropical Dry Broadleaf Forests		0	0
Flooded Grasslands and Savannas		40.6973	42.0344	28.497	42.2309		56.3541	58.2057	39.4601	58.4778		Flooded Grasslands and Savannas		29.5246	172.325	29.5238	32.5277		44.5827	260.214	44.5815	49.1174		Flooded Grasslands and Savannas	0	0.0381624	0	0.124495		0	0.218347	0	0.7123		Flooded Grasslands and Savannas	0	0	0	0		0	0	0	0		Flooded Grasslands and Savannas		0	0
Tropical and Subtropical Moist Broadleaf Forests		9.144	9.44443	6.40279	9.48858		12.6618	13.0778	8.86603	13.139		Tropical and Subtropical Moist Broadleaf Forests		6.63369	38.7186	6.63351	7.30843		10.017	58.4658	10.0167	11.0359		Tropical and Subtropical Moist Broadleaf Forests	0	0	0	0		0	0	0	0		Tropical and Subtropical Moist Broadleaf Forests	0	0	0	0		0	0	0	0		Tropical and Subtropical Moist Broadleaf Forests		0	0
[truncated: 96 more columns]
